# Supplementary material for: Automatic multiple zebrafish tracking based on improved HOG features
Source: Sci Rep. 2018 Jul 18;8:10884. doi: 10.1038/s41598-018-29185-0 (PMC6052047; doi:10.1038/s41598-018-29185-0)
Supplement: Supplementary file 4 — Dataset 1 [file 41598_2018_29185_MOESM4_ESM.zip]

Archive with 58 entries (53 files):
- S1/
- S1/hog_ZebraTracker/
- S1/hog_ZebraTracker/DisplayPossipleMatch.m
- S1/hog_ZebraTracker/disPosition.m
- S1/hog_ZebraTracker/fragment2feature.m
- S1/hog_ZebraTracker/fragment2slice.m
- S1/hog_ZebraTracker/function/
- S1/hog_ZebraTracker/function/cvclic.m
- S1/hog_ZebraTracker/function/fnComputeObservedEllipses.m
- S1/hog_ZebraTracker/function/fnCov2EllipseArrayStrct.m
- S1/hog_ZebraTracker/function/fnFitGaussian.m
- S1/hog_ZebraTracker/function/getxychain.m
- S1/hog_ZebraTracker/function/HOG_Feature.m
- S1/hog_ZebraTracker/function/Hungarian.m
- S1/hog_ZebraTracker/function/KM.m
- S1/hog_ZebraTracker/function/libsvm/
- S1/hog_ZebraTracker/function/libsvm/matlab/
- S1/hog_ZebraTracker/function/libsvm/matlab/heart_scale.mat
- S1/hog_ZebraTracker/function/libsvm/matlab/libsvmpredict.mexw64
- S1/hog_ZebraTracker/function/libsvm/matlab/libsvmread.c
- S1/hog_ZebraTracker/function/libsvm/matlab/libsvmread.mexw32
- S1/hog_ZebraTracker/function/libsvm/matlab/libsvmread.mexw64
- S1/hog_ZebraTracker/function/libsvm/matlab/libsvmtrain.mexw64
- S1/hog_ZebraTracker/function/libsvm/matlab/libsvmwrite.c
- S1/hog_ZebraTracker/function/libsvm/matlab/libsvmwrite.mexw32
- S1/hog_ZebraTracker/function/libsvm/matlab/libsvmwrite.mexw64
- S1/hog_ZebraTracker/function/libsvm/matlab/make.m
- S1/hog_ZebraTracker/function/libsvm/matlab/Makefile
- S1/hog_ZebraTracker/function/libsvm/matlab/README
- S1/hog_ZebraTracker/function/libsvm/matlab/svm.obj
- S1/hog_ZebraTracker/function/libsvm/matlab/svmpredict.c
- S1/hog_ZebraTracker/function/libsvm/matlab/svmpredict.mexw32
- S1/hog_ZebraTracker/function/libsvm/matlab/svmtrain.c
- S1/hog_ZebraTracker/function/libsvm/matlab/svmtrain.c.bak
- S1/hog_ZebraTracker/function/libsvm/matlab/svmtrain.mexw32
- S1/hog_ZebraTracker/function/libsvm/matlab/svm_model_matlab.c
- S1/hog_ZebraTracker/function/libsvm/matlab/svm_model_matlab.h
- S1/hog_ZebraTracker/function/libsvm/matlab/svm_model_matlab.obj
- S1/hog_ZebraTracker/function/minboundrect.m
- S1/hog_ZebraTracker/function/minOuterRect.m
- S1/hog_ZebraTracker/function/nonunique.m
- S1/hog_ZebraTracker/function/NonZeroSubImg.m
- S1/hog_ZebraTracker/function/NonZeroSubImg.prj
- S1/hog_ZebraTracker/function/scale.m
- S1/hog_ZebraTracker/GetBackground.m
- S1/hog_ZebraTracker/GetFeature.m
- S1/hog_ZebraTracker/keydown_fcn.m
- S1/hog_ZebraTracker/OneTimeElement.m
- S1/hog_ZebraTracker/padImg.m
- S1/hog_ZebraTracker/ReadMe.txt
- S1/hog_ZebraTracker/reorganise_start_end.m
- S1/hog_ZebraTracker/slice2coordinate.m
- S1/hog_ZebraTracker/someFunc.m
- S1/hog_ZebraTracker/Trace.fig
- S1/hog_ZebraTracker/Trace.m
- S1/hog_ZebraTracker/video2Z.m
- S1/hog_ZebraTracker/VideoOperate.m
- S1/hog_ZebraTracker/Z2fragment.m
