# Supplementary material for: Automatic multiple zebrafish tracking based on improved HOG features
Source: Sci Rep. 2018 Jul 18;8:10884. doi: 10.1038/s41598-018-29185-0 (PMC6052047; doi:10.1038/s41598-018-29185-0)
Supplement: Supplementary file 4 — Dataset 1 [file 41598_2018_29185_MOESM4_ESM.zip › S1/hog_ZebraTracker/fragment2feature.m]

function feature = fragment2feature(fragment,index)
%     disp(['fragment2feture:',num2str(index),'/',num2str(length(fragment))]);
    nLength = 100;
    feature = [];
    for j = 1:length(fragment(index).imageCroped)
        if ~isempty(fragment(index).imageCroped{j})
            
            
            %%
            img = fragment(index).imageCroped{j};
            [nHeight,nWidth,~] = size(img);
%             img = img(nHeight,ceil(nWidth/2):end);
            img = scale(img,nLength,nLength);
            
            [nHeight,nWidth,~] = size(img);
            img = padarray(img,[ceil((nLength - nHeight)/2) ceil((nLength - nWidth)/2)], 255);
            feature = [feature;HOG_Feature(img,9)];
            %%
%             img = scale(fragment(index).imageCroped{j},100,100);
%             [nHeight,nWidth,~] = size(img);
%             img = padarray(img,[ceil((100 - nHeight)/2) ceil((100 - nWidth)/2)], 255);
%             feature = [feature;HOG_Feature(img,9)];
        end
    end
    
end
