# Supplementary material for: Automatic multiple zebrafish tracking based on improved HOG features
Source: Sci Rep. 2018 Jul 18;8:10884. doi: 10.1038/s41598-018-29185-0 (PMC6052047; doi:10.1038/s41598-018-29185-0)
Supplement: Supplementary file 4 — Dataset 1 [file 41598_2018_29185_MOESM4_ESM.zip › S1/hog_ZebraTracker/function/cvclic.m]

%% n½×ÂÝÐý¾ØÕó
% ²úÉúÒ»¸öÉßÐÎÊý×é
% ÀýÈç£¬cvclic(5) 
% ans =
% 
%      1     2     3     4     5
%     16    17    18    19     6
%     15    24    25    20     7
%     14    23    22    21     8
%     13    12    11    10     9
% @params
%   nSideLength   ²úÉú¾ØÕóµÄ½×Êý
%       Èç¹ûÃ»ÓÐ´«Èën£¬ÔòÄ¬ÈÏn=5
% @return 
%   resultMatrix    ·µ»Ø²úÉúµÄÉßÐÎÊý×é
function resultMatrix = cvclic(nSideLength)
    % ÈçÎ´Ö¸¶¨½×´Î£¬Ä¬ÈÏ²úÉú5½×¾ØÕó
    if ~nargin, nSideLength=5; end

    % ÕÕÀíËµÓ¦¸Ã¼ì²énÊÇ·ñÎªÕýÕûÊý£¬ÕâÀïÊ¡ÂÔÁË

    % Öð²ãÏòÄÚÌî³äÊý¾Ý
    resultMatrix = zeros(nSideLength); % nSideLength*nSideLength matrix
    nCounter = 0;
    nCenter = ceil(nSideLength/2);
    for i = 1 : nCenter
        resultMatrix(i,i:nSideLength-i) = nCounter + (1:nSideLength-2*i+1);
        resultMatrix(i:nSideLength-i,nSideLength-i+1) = nCounter + (1:nSideLength-2*i+1)' + (nSideLength-2*i+1)*1;
        resultMatrix(nSideLength-i+1,nSideLength-i+1:-1:i+1) = nCounter + (1:nSideLength-2*i+1) + (nSideLength-2*i+1)*2;
        resultMatrix(nSideLength-i+1:-1:i+1,i) = nCounter + (1:nSideLength-2*i+1)' + (nSideLength-2*i+1)*3;
        nCounter = nCounter + (nSideLength-2*i+1)*4;
    end
    
    % ¶ÔÓÚÆæÊý½×£¬Ðè²¹³äÖÐÐÄÊý¾Ý
    if rem(nSideLength,2)     % return (nSideLength % 2)
        resultMatrix(nCenter,nCenter) = nSideLength^2; 
    end
end
