# Supplementary material for: Automatic multiple zebrafish tracking based on improved HOG features
Source: Sci Rep. 2018 Jul 18;8:10884. doi: 10.1038/s41598-018-29185-0 (PMC6052047; doi:10.1038/s41598-018-29185-0)
Supplement: Supplementary file 4 — Dataset 1 [file 41598_2018_29185_MOESM4_ESM.zip › S1/hog_ZebraTracker/function/fnComputeObservedEllipses.m]

function [x,y,a,b,theta]=fnComputeObservedEllipses(pic)

% pic=imread('C:\Users\congh\Desktop\×îÐ¡Íâ½Ó¾ØÐÎ\×îÐ¡Íâ½Ó¾ØÐÎ\4\cut431.jpg');
% pic=pic>50;
% figure;imshow(pic);
a2fMu = zeros(2,1);
a3fCov = zeros(2,2,1);
% for iBlobIter=1:iNumBlobs
    [aiY,aiX] = find(pic == 1);
    [a2fMu(:,1), a3fCov(:,:,1)] = fnFitGaussian([aiX,aiY]);
% end;
astrctObservedEllipses = fnCov2EllipseArrayStrct(a2fMu,a3fCov);

% return;
x=astrctObservedEllipses.m_fX;
y=astrctObservedEllipses.m_fY;
a=astrctObservedEllipses.m_fA;
b=astrctObservedEllipses.m_fB;
theta=astrctObservedEllipses.m_fTheta;

% draw the direllipse in the current axes
% nVertex=61;
% phi=linspace(-pi,+pi,nVertex);

% % get the position vector for each vertex before rotation and scaling
% rRaw=zeros(2,nVertex);
% rRaw(1,:)=a*cos(phi);
% rRaw(2,:)=b*sin(phi);

% rotate the position vectors
% A=[cos(theta) -sin(theta) ; ...
%    sin(theta)  cos(theta) ];
% rCent=A*rRaw;

% translate the position vectors, break out into x and y for each vertex
% xVertex=x+rCent(1,:);
% yVertex=y-rCent(2,:);  % image y-axis convention

% add a vertex for the tail
% xVertex=[xVertex x+2*a*cos(theta+pi)];
% yVertex=[yVertex y-2*a*sin(theta+pi)];

% draw the line
% h=line(xVertex,yVertex,'LineWidth',3,'Color','r');% ÔÚÍ¼Æ¬ÖÐ»­ÍÖÔ²
