# Supplementary material for: Automatic multiple zebrafish tracking based on improved HOG features
Source: Sci Rep. 2018 Jul 18;8:10884. doi: 10.1038/s41598-018-29185-0 (PMC6052047; doi:10.1038/s41598-018-29185-0)
Supplement: Supplementary file 4 — Dataset 1 [file 41598_2018_29185_MOESM4_ESM.zip › S1/hog_ZebraTracker/function/fnFitGaussian.m]

function [afMu,a2fCov] = fnFitGaussian(X)
% Fit a 2D gaussian to a set of observations, given as Nx2 matrix
% Maximum likelihood...same as PCA
%
%
%Copyright (c) 2008 Shay Ohayon, California Institute of Technology. 
% This file is a part of a free software. you can redistribute it and/or modify
% it under the terms of the GNU General Public License as published by
% the Free Software Foundation (see GPL.txt)

afMu = mean(X,1)';
Xt = [X(:,1)-afMu(1), X(:,2)-afMu(2)];
a2fCov=Xt'*Xt * 1/size(X,1);
