# Supplementary material for: Automatic multiple zebrafish tracking based on improved HOG features
Source: Sci Rep. 2018 Jul 18;8:10884. doi: 10.1038/s41598-018-29185-0 (PMC6052047; doi:10.1038/s41598-018-29185-0)
Supplement: Supplementary file 4 — Dataset 1 [file 41598_2018_29185_MOESM4_ESM.zip › S1/hog_ZebraTracker/function/getxychain.m]

%% Utility functions
% bind the detections
%function [xy,B,fn,minifxy,frameyuan,miniframe,imageCroped] = getxychain(idl,B,t,ind)
function [xy,B,imageCroped] = getxychain(Z,B,t,ind)
T = length(Z);%Ö¡Êý
tfirst = t;
xy = zeros(2,T);


while t <= T && ind>0 
    xy(:,t) = Z(t).centerCoor(:,ind)';%Ã¿Ò»Ö¡idlÖÐÃ¿Ò»ÐÐÊý¾Ý£¨ÓãµÄÊýÄ¿ÐÐ£©´æ·ÅÔÚxyÁÐÖÐ£¨Ö¡ÊýÁÐ£© 
    imageCroped(:,t)=Z(t).imageCroped(ind)';
    
    indnext = B{t}(ind);
    B{t}(ind) = -1;    
    ind = indnext;
    t = t+1;        
end

xy = xy(:,tfirst:t-1);
imageCroped=imageCroped(:,tfirst:t-1);
