# Supplementary material for: Automatic multiple zebrafish tracking based on improved HOG features
Source: Sci Rep. 2018 Jul 18;8:10884. doi: 10.1038/s41598-018-29185-0 (PMC6052047; doi:10.1038/s41598-018-29185-0)
Supplement: Supplementary file 4 — Dataset 1 [file 41598_2018_29185_MOESM4_ESM.zip › S1/hog_ZebraTracker/function/HOG_Feature.m]

%% 
%HOG£¨Histogram of Oriented Gradient£©·½ÏòÌÝ¶ÈÖ±·½Í¼£¬Ö÷ÒªÓÃÀ´ÌáÈ¡Í¼ÏñÌØÕ÷
% @function
%   ÊäÈëimgºÍtheta£¬Êä³öHOGÌØÕ÷feature
% @params
%   img
%   alpha           Í¼Ïñµ±ÖÐÓãµÄÇãÐ±½Ç¶È£¬[0,180)
%   mapc            ÌØÕ÷ÏòÁ¿
%   mapb            ÌØÕ÷ÏòÁ¿¶ÔÓ¦ÓÚÓãµÄ±êÇ©
%   step            ²½³¤£¬Ò²¼´**µÄ±ß³¤
% @return
%   feature         HOGÌØÕ÷£¬1*n    
function [feature] = HOG_Feature( img,step,str)

    img = double(img);
    [nRow,nCol]=size(img);
    img=sqrt(img);      %Ù¤ÂíÐ£Õý


    %ÏÂÃæÊÇÇó±ßÔµ
    fy=[-1 0 1];        %¶¨ÒåÊúÖ±Ä£°å
    fx=fy';             %¶¨ÒåË®Æ½Ä£°å
    Iy=imfilter(img,fy,'replicate');    %ÊúÖ±±ßÔµ
    Ix=imfilter(img,fx,'replicate');    %Ë®Æ½±ßÔµ
    ILength=sqrt(Ix.^2+Iy.^2);              %±ßÔµÇ¿¶È
%     imwrite(ILength,[str,'.jpg']);
    Iphase=Iy./Ix;                      %±ßÔµÐ±ÂÊ£¬ÓÐÐ©Îªinf,-inf,nan£¬ÆäÖÐnanÐèÒªÔÙ´¦ÀíÒ»ÏÂ
    
    Iphase(isnan(Iphase)) = 0;


    %ÏÂÃæÊÇÇócell
    % step=12;              %step*step¸öÏñËØ×÷ÎªÒ»¸öcell
    orient=9;               %·½ÏòÖ±·½Í¼µÄ·½Ïò¸öÊý
    deltaAngle=360/orient;        %Ã¿¸ö·½Ïò°üº¬µÄ½Ç¶ÈÊý
    Cell=cell(1,1);              %ËùÓÐµÄ½Ç¶ÈÖ±·½Í¼,cellÊÇ¿ÉÒÔ¶¯Ì¬Ôö¼ÓµÄ£¬ËùÒÔÏÈÉèÁËÒ»¸ö
    ii=1;
%     jj=1;
    for i=1:step:nRow-step          %Èç¹û´¦ÀíµÄm/step²»ÊÇÕûÊý£¬×îºÃÊÇi=1:step:m-step
        jj=1;
        for j=1:step:nCol-step      %×¢ÊÍÍ¬ÉÏ
            
            %% way 02
%             tmpx=Ix(i:i+step-1,j:j+step-1);
            tmpLength=ILength(i:i+step-1,j:j+step-1);
            tmpLength=tmpLength/sum(sum(tmpLength));        %¾Ö²¿±ßÔµÇ¿¶È¹éÒ»»¯
            tmpLength(isnan(tmpLength)) = 0;
            tmpphase=atan(Iphase(i:i+step-1,j:j+step-1))/pi*360;
%             tmpphase = mod(tmpphase+360,360);       % ½«½Ç¶È×ªµ½[0¶È,360¶È£©Ö®¼ä
%             disp(tmpphase);
            Hist=zeros(1,orient);               %µ±Ç°step*stepÏñËØ¿éÍ³¼Æ½Ç¶ÈÖ±·½Í¼,¾ÍÊÇcell
            
            direction = mod(floor(tmpphase./360.*orient),orient)+1;
            for k = 1:orient
                Hist(k) = sum(sum((tmpLength(direction == k)),2));
            end
            
            
            
            
            if sum(Hist) ~= 0%¡î¡î¡î¡î¡î¡î¡î¡î¡î¡î¡î¡î¡î¡î¡î¡î
                Hist=Hist/sqrt(sum(Hist.^2));    %L2·½ÏòÖ±·½Í¼¹éÒ»»¯
                %           Hist=Hist/sum(Hist);             %L1·½ÏòÖ±·½Í¼¹éÒ»»¯
            end
            %       Hist=rotion(Hist);
            Cell{ii,jj}=Hist;       %·ÅÈëCellÖÐ
            jj=jj+1;                %Õë¶ÔCellµÄy×ø±êÑ­»·±äÁ¿¡î¡î¡î¡î¡î¡î¡î¡î¡î¡î¡î¡î¡î¡î¡î¡îµ÷»»ii=ii+1;
        end
        ii=ii+1;                   %Õë¶ÔCellµÄx×ø±êÑ­»·±äÁ¿¡î¡î¡î¡î¡î¡î¡î¡î¡î¡î¡î¡î¡î¡î¡î¡îjj=jj+1;
    end
    %%%%%%%%%%%%%%%%%%%%%%%%%
    %ÏÔÊ¾HOG
    %showHOG(Cell)
    %%%%%%%%%%%%%%%%%%%%%%%%%%%%
    %ÏÂÃæÊÇÇófeature1,2*2¸öcellºÏ³ÉÒ»¸öblock,Ã»ÓÐÏÔÊ½µÄÇóblock
    [nRow,nCol]=size(Cell);    %CELL ÖÐ¿ÉÏÔÊ¾
    feature1=cell(1,(nRow-1)*(nCol-1));
 
    
    for i=1:nRow-1
        for j=1:nCol-1
            f=[];
            f=[f Cell{i,j}(:)' Cell{i,j+1}(:)' Cell{i+1,j}(:)' Cell{i+1,j+1}(:)'];
            feature1{(i-1)*(nCol-1)+j}=f;
        end
    end
    %µ½´Ë½áÊø£¬feature1¼´ÎªËùÇó

    % ½«feature1±äÎª1*nµÄfeature
    ml=length (feature1);
    kk=ii-2;
    ml=kk*kk;

    
    
    A=cvclic(kk);%ÂÝÐý¾ØÕóÊä³ö
    %mapÎ»ÖÃÅÐ¶Ï

    count=1;
%     for i=ml:-1:1
%         [h,l]=find(A==i);%
%         if (mapb((h-1)*kk+l)>0 && count<80)
%             feature2{count}=feature1{(h-1)*kk+l};
%             count=count+1;
%         end
%     end
    for i=ml:-1:1
        [h,l]=find(A==i);%         
        if (count<34)
            feature2{count}=feature1{(h-1)*kk+l};
            count=count+1;
        end
    end
%     feature2 = cell((nRow-1)*(nCol-1),1);
%     for row = 1:nRow-1
%         for col = 1:nCol-1
%             feature2{count} = feature1{(row-1)*(nCol-1)+col};
%         count = count + 1;
%         end
%     end

    %%%%%%%%%%%%%%%%%%%%%%%%%%%%%
    l=length (feature2);
    f=[];
    for i=1:l
        f=[f;feature2{i}(:)'];
    end
    f1 = f';%¡î¡î¡î¡î¡î¡î¡î¡î¡î¡î¡î¡î¡î¡î¡î¡î
    feature = f1(:);
    feature = feature';
end
