# Supplementary material for: Automatic multiple zebrafish tracking based on improved HOG features
Source: Sci Rep. 2018 Jul 18;8:10884. doi: 10.1038/s41598-018-29185-0 (PMC6052047; doi:10.1038/s41598-018-29185-0)
Supplement: Supplementary file 4 — Dataset 1 [file 41598_2018_29185_MOESM4_ESM.zip › S1/hog_ZebraTracker/function/libsvm/matlab/make.m]

% This make.m is used under Windows

% add -largeArrayDims on 64-bit machines

mex -O -largeArrayDims -I..\ -c ..\svm.cpp
mex -O -largeArrayDims -I..\ -c svm_model_matlab.c
mex -O -largeArrayDims -I..\ svmtrain.c svm.obj svm_model_matlab.obj
mex -O -largeArrayDims -I..\ svmpredict.c svm.obj svm_model_matlab.obj
mex -O -largeArrayDims libsvmread.c
mex -O -largeArrayDims libsvmwrite.c
