# Supplementary material for: Automatic multiple zebrafish tracking based on improved HOG features
Source: Sci Rep. 2018 Jul 18;8:10884. doi: 10.1038/s41598-018-29185-0 (PMC6052047; doi:10.1038/s41598-018-29185-0)
Supplement: Supplementary file 4 — Dataset 1 [file 41598_2018_29185_MOESM4_ESM.zip › S1/hog_ZebraTracker/function/minboundrect.m]

function [rectx,recty,area,perimeter] = minboundrect(x,y,metric)
% minboundrect: Compute the minimal bounding rectangle of points in the plane
% usage: [rectx,recty,area,perimeter] = minboundrect(x,y,metric)
%
% arguments: (input)
%  x,y - vectors of points, describing points in the plane as
%        (x,y) pairs. x and y must be the same lengths.
%
%  metric - (OPTIONAL) - single letter character flag which
%        denotes the use of minimal area or perimeter as the
%        metric to be minimized. metric may be either 'a' or 'p',
%        capitalization is ignored. Any other contraction of 'area'
%        or 'perimeter' is also accepted.
%
%        DEFAULT: 'a'    ('area')
%
% arguments: (output)
%  rectx,recty - 5x1 vectors of points that define the minimal
%        bounding rectangle.
%
%  area - (scalar) area of the minimal rect itself.
%
%  perimeter - (scalar) perimeter of the minimal rect as found
%
%
% Note: For those individuals who would prefer the rect with minimum
% perimeter or area, careful testing convinces me that the minimum area
% rect was generally also the minimum perimeter rect on most problems
% (with one class of exceptions). This same testing appeared to verify my
% assumption that the minimum area rect must always contain at least
% one edge of the convex hull. The exception I refer to above is for
% problems when the convex hull is composed of only a few points,
% most likely exactly 3. Here one may see differences between the
% two metrics. My thanks to Roger Stafford for pointing out this
% class of counter-examples.
%
% Thanks are also due to Roger for pointing out a proof that the
% bounding rect must always contain an edge of the convex hull, in
% both the minimal perimeter and area cases.
%
%
% Example usage:
%  x = rand(50000,1);
%  y = rand(50000,1);
%  tic,[rx,ry,area] = minboundrect(x,y);toc
%
%  Elapsed time is 0.105754 seconds.
%
%  [rx,ry]
%  ans =
%      0.99994  -4.2515e-06
%      0.99998      0.99999
%   2.6441e-05            1
%  -5.1673e-06   2.7356e-05
%      0.99994  -4.2515e-06
%
%  area
%  area =
%      0.99994
%
%
% See also: minboundcircle, minboundtri, minboundsphere
%
%
% Author: John D'Errico
% E-mail: woodchips@rochester.rr.com
% Release: 3.0
% Release date: 3/7/07

    % default for metric
    if (nargin<3) || isempty(metric)
        metric = 'a';
    elseif ~ischar(metric)
        error 'metric must be a character flag if it is supplied.'
    else
        % check for 'a' or 'p'
        metric = lower(metric(:)');
        ind = strmatch(metric,{'area','perimeter'});
        if isempty(ind)
            error 'metric does not match either ''area'' or ''perimeter'''
        end

        % just keep the first letter.
        metric = metric(1);
    end

    % preprocess data
    x=x(:);
    y=y(:);

    % not many error checks to worry about
    n = length(x);
    if n~=length(y)
        error 'x and y must be the same sizes'
    end

    % start out with the convex hull of the points to
    % reduce the problem dramatically. Note that any
    % points in the interior of the convex hull are
    % never needed, so we drop them.
    if n>3
        edges = convhull(x,y);  % 'Pp' will silence the warnings

        % exclude those points inside the hull as not relevant
        % also sorts the points into their convex hull as a
        % closed polygon

        x = x(edges);
        y = y(edges);

        % probably fewer points now, unless the points are fully convex
        nedges = length(x) - 1;
    elseif n>1
        % n must be 2 or 3
        nedges = n;
        x(end+1) = x(1);
        y(end+1) = y(1);
    else
        % n must be 0 or 1
        nedges = n;
    end

    % now we must find the bounding rectangle of those
    % that remain.

    % special case small numbers of points. If we trip any
    % of these cases, then we are done, so return.
    switch nedges
        case 0
            % empty begets empty
            rectx = [];
            recty = [];
            area = [];
            perimeter = [];
            return
        case 1
            % with one point, the rect is simple.
            rectx = repmat(x,1,5);
            recty = repmat(y,1,5);
            area = 0;
            perimeter = 0;
            return
        case 2
            % only two points. also simple.
            rectx = x([1 2 2 1 1]);
            recty = y([1 2 2 1 1]);
            area = 0;
            perimeter = 2*sqrt(diff(x).^2 + diff(y).^2);
            return
    end
    % 3 or more points.

    % will need a 2x2 rotation matrix through an angle theta
    Rmat = @(theta) [cos(theta) sin(theta);-sin(theta) cos(theta)];

    % get the angle of each edge of the hull polygon.
    ind = 1:(length(x)-1);
    edgeangles = atan2(y(ind+1) - y(ind),x(ind+1) - x(ind));
    % move the angle into the first quadrant.
    edgeangles = unique(mod(edgeangles,pi/2));

    % now just check each edge of the hull
    nang = length(edgeangles);
    area = inf;
    perimeter = inf;
    met = inf;
    xy = [x,y];
    for i = 1:nang
        % rotate the data through -theta
        rot = Rmat(-edgeangles(i));
        xyr = xy*rot;
        xymin = min(xyr,[],1);
        xymax = max(xyr,[],1);

        % The area is simple, as is the perimeter
        A_i = prod(xymax - xymin);
        P_i = 2*sum(xymax-xymin);

        if metric=='a'
            M_i = A_i;
        else
            M_i = P_i;
        end

        % new metric value for the current interval. Is it better?
        if M_i<met
            % keep this one
            met = M_i;
            area = A_i;
            perimeter = P_i;

            rect = [xymin;[xymax(1),xymin(2)];xymax;[xymin(1),xymax(2)];xymin];
            rect = rect*rot';
            rectx = rect(:,1);
            recty = rect(:,2);
        end
    end
    % get the final rect

    % all done

end % mainline end
