# Supplementary material for: Automatic multiple zebrafish tracking based on improved HOG features
Source: Sci Rep. 2018 Jul 18;8:10884. doi: 10.1038/s41598-018-29185-0 (PMC6052047; doi:10.1038/s41598-018-29185-0)
Supplement: Supplementary file 4 — Dataset 1 [file 41598_2018_29185_MOESM4_ESM.zip › S1/hog_ZebraTracker/function/minOuterRect.m]

%% [coordinateX,coordinateY,area,perimeter,slopeAngle] = minOuterRect(imageBinary,targetValue)
% Çó¶þÖµÍ¼µÄ×îÐ¡Íâ½Ó¾ØÐÎ
% @ params
%   imageBinary         single channels,µ¥É«Í¼£¬ÓÃÀ´¼ÆËã×îÐ¡Íâ½Ó¾ØÐÎµÄ¶þÖµÍ¼
%   targetValue         ÓÃ×÷±³¾°µÄÖµ£¬Ö»ÄÜÎª0»òÕß1£¬ÆäÖÐ£¬Îª0Ê±£¬°ÑºÚÉ«×÷Îª±³¾°
%                       Îª1Ê±£¬°Ñ°×É«×÷Îª±³¾°¡£
%                       [default] 1
% @¡¡return
%%%%%%%%%%%%%%%%%%%%%%%%%%%%%%%%%%%%%%%%%%%%%
% % Ver 1.1 ,ÆúÖ®²»ÓÃ
% %   coordinateX         5*1£¬Íâ½Ó¾ØÕóµÄx×ø±ê
% %   coordinateY         5*1£¬Íâ½Ó¾ØÕóµÄy×ø±ê
%%%%%%%%%%%%%%%%%%%%%%%%%%%%%%%%%%%%%%%%%%%%%
%   coordinateX         Íâ½Ó¾ØÕóµÄÖÐÐÄx×ø±ê
%   coordinateY         Íâ½Ó¾ØÕóµÄÖÐÐÄy×ø±ê
%   area                Íâ½Ó¾ØÕóµÄÃæ»ý
%   perimeter
%   slopeAgngle         Íâ½Ó¾ØÕóµÄÇãÐ±½Ç
%   axisLong            ³¤Öá
%   axisShort           ¶ÌÖá

function [coordinateX,coordinateY,area,perimeter,slopeAngle, axisLong, axisShort] = minOuterRect(imageBinary,targetValue)
    if(nargin < 2)
        targetValue = 1;
    end
    if(targetValue == 1)
        targetValue = 0;
    else
        targetValue = 1;
    end
    if ~islogical(imageBinary)
        bw=im2bw(imageBinary);
    else
        bw = imageBinary;
    end
    [row,col]=find(bw==targetValue);
    % 'a'ÊÇ°´Ãæ»ýËãµÄ×îÐ¡¾ØÐÎ£¬Èç¹û°´±ß³¤ÓÃ'p'
    [coorX,coorY,area,perimeter] = minboundrect(col,row,'a'); 
    sideA = sqrt((coorX(1) - coorX(2)).^2+(coorY(1)-coorY(2)).^2);
    sideB = sqrt((coorX(2) - coorX(3)).^2+(coorY(2)-coorY(3)).^2);
    if(sideA > sideB)
        slopeAngle = -atan((coorY(1)-coorY(2))./(coorX(1)-coorX(2)))/pi * 180;   % in degree
        axisLong = sideA;
        axisShort = sideB;
    else
        slopeAngle = -atan((coorY(3)-coorY(2))./(coorX(3)-coorX(2)))/pi * 180;   % in degree
        axisLong = sideB;
        axisShort = sideA;
    end
%     coordinateX = mean(coorX(1:4,:));
%     coordinateY = mean(coorY(1:4,:));
coordinateX = coorX;
coordinateY = coorY;
end
