# Supplementary material for: Automatic multiple zebrafish tracking based on improved HOG features
Source: Sci Rep. 2018 Jul 18;8:10884. doi: 10.1038/s41598-018-29185-0 (PMC6052047; doi:10.1038/s41598-018-29185-0)
Supplement: Supplementary file 4 — Dataset 1 [file 41598_2018_29185_MOESM4_ESM.zip › S1/hog_ZebraTracker/function/nonunique.m]

% find repeated numbers in x
function n = nonunique(x)

ux = unique(x);
if length(ux)==1 && length(x)>1
    n = ux;
    return;
end
f = hist(x,ux);
n = ux(f>1);
