# Supplementary material for: Automatic multiple zebrafish tracking based on improved HOG features
Source: Sci Rep. 2018 Jul 18;8:10884. doi: 10.1038/s41598-018-29185-0 (PMC6052047; doi:10.1038/s41598-018-29185-0)
Supplement: Supplementary file 4 — Dataset 1 [file 41598_2018_29185_MOESM4_ESM.zip › S1/hog_ZebraTracker/function/NonZeroSubImg.m]

%% »ñÈ¡´«ÈëÍ¼ÏñÖÐµÄ·ÇÁã²¿·ÖµÄ¾ØÕó
% @params
% srcImg ÊäÈëÎª¶þÎ¬µÄ»Ò¶ÈÍ¼Ïñ»òÕßÊÇÈýÎ¬µÄRGB/RGBAÍ¼Ïñ
% nBackgroundValue      Í¼Æ¬ÖÐµÄ±³¾°µÄÖµ
% 
% @return
% subMat ·µ»ØÖµÓëÊäÈëÖµµÄÎ¬¶ÈÏàÍ¬£¬Ö»ÓÐµ±Í¬Ò»ÐÐ/ÁÐµÄËùÓÐµã¶ÔÓ¦µÄÖµ¾ùÎª0Ê±£¬²Å
%        È¥µô¸ÃÐÐ/ÁÐ
%        ÊäÈëÎª»Ò¶ÈÍ¼ÏñÊ±£¬·µ»ØÖµÒ²Îª»Ò¶ÈÍ¼Ïñ
%        ÊäÈëÎª²ÊÉ«Í¼ÏñÊ±£¬·µ»ØÖµÒ²Îª²ÊÉ«Í¼Ïñ
function subMat = NonZeroSubImg(srcImg, nBackgroundValue)
    subMat = srcImg;
    switch ndims(subMat)
        case 2
            subMat(all(subMat == nBackgroundValue,2),:) = [];
            subMat(:,all(subMat == nBackgroundValue,1)) = [];
        case 3
            subMat(:,all(all(subMat == nBackgroundValue,3) == 1,1),:) = [];
            subMat(all(all(subMat == nBackgroundValue,3) == 1,2),:,:) = [];
    end
end
