# Supplementary material for: Automatic multiple zebrafish tracking based on improved HOG features
Source: Sci Rep. 2018 Jul 18;8:10884. doi: 10.1038/s41598-018-29185-0 (PMC6052047; doi:10.1038/s41598-018-29185-0)
Supplement: Supplementary file 4 — Dataset 1 [file 41598_2018_29185_MOESM4_ESM.zip › S1/hog_ZebraTracker/GetBackground.m]

%% ´ÓÖ¸¶¨ÊÓÆµÎÄ¼þµÄ¶ÁÈ¡Í¼Ïñ£¬È¡Æ½¾ùÖµ×÷Îª±³¾°
% Èç¹ûÊÓÆµ³¤¶ÈÎª500Ö¡»òÒÔÉÏ£¬ÔòÈ¡Ç°300Ö¡µÄÆ½¾ùÖµ×÷Îª±³¾°
% Èç¹ûÊÓÆµ³¤¶ÈÐ¡ÓÚ300Ö¡£¬ÔòÈ¡Õû¸öÊÓÆµµÄÆ½¾ùÖµ×÷Îª±³¾°
function backgroundImg =  GetBackground(strFileName,nStartPos)
    videoFile = VideoReader(strFileName);
    imgAddPixel = rgb2gray(double(read(videoFile,1)));                    % ¶ÁÈ¡µÚÒ»Ö¡£¬³õÊ¼»¯imgAddPixel
    nProcessedFrames = 1;                                       % ÒÑ¾­ÀÛ¼ÓÔÚimgAddPixelÀïµÄÍ¼ÏñÊýÄ¿ÖÃÎª1
%     nFramesToOperate = min([nStartPos + 300, videoFile.NumberOfFrames])
    if nStartPos + 1000 < videoFile.NumberOfFrames
        nFramesToOperate = nStartPos + 1000;
    else
        nFramesToOperate = videoFile.NumberOfFrames;      % ´Ó£¨500£¬ÊÓÆµ×ÜÖ¡Êý£©Ñ¡È¡½ÏÐ¡ÕßÀ´½¨Á¢±³¾°Í¼Ïñ
        if nFramesToOperate - 1000 >0
            nStartPos = nFramesToOperate - 1000;
        else
            nStartPos = 1;
        end
    end
    
    hWait = waitbar(0,'Calculate Background');
    
    for i=nStartPos:nFramesToOperate
        imgFrame = rgb2gray(read(videoFile,i));
        if all(~isnan(imgFrame(:)))   % ËùÓÐÊý¾Ý¾ùÓÐÐ§
            imgAddPixel = imgAddPixel + double(imgFrame);
            nProcessedFrames = nProcessedFrames + 1;
        end
        waitbar(i/nFramesToOperate,hWait,strcat('Calculate Background (',strcat(int2str(i),strcat('/',strcat(int2str(nFramesToOperate),')')))));
    end
    backgroundImg = uint8(imgAddPixel/nProcessedFrames);
    close(hWait);
end
