# Supplementary material for: Automatic multiple zebrafish tracking based on improved HOG features
Source: Sci Rep. 2018 Jul 18;8:10884. doi: 10.1038/s41598-018-29185-0 (PMC6052047; doi:10.1038/s41598-018-29185-0)
Supplement: Supplementary file 4 — Dataset 1 [file 41598_2018_29185_MOESM4_ESM.zip › S1/hog_ZebraTracker/OneTimeElement.m]

function [element,index] = OneTimeElement(arr)
    [count,element] = hist(arr,unique(arr));
    element(count~=1) = [];
    index = false(size(arr));
    for i = 1:length(element)
        index(arr == element(i)) = 1;
    end
end
