# Supplementary material for: Automatic multiple zebrafish tracking based on improved HOG features
Source: Sci Rep. 2018 Jul 18;8:10884. doi: 10.1038/s41598-018-29185-0 (PMC6052047; doi:10.1038/s41598-018-29185-0)
Supplement: Supplementary file 4 — Dataset 1 [file 41598_2018_29185_MOESM4_ESM.zip › S1/hog_ZebraTracker/padImg.m]

function image = padImg(img,nMaxHeightAndWidth)
    [nHeight, nWidth,~]= size(img);
    image = padarray(img,[ceil((nMaxHeightAndWidth - nHeight)/2) ceil((nMaxHeightAndWidth - nWidth)/2)], 255);

    % ÔÚÉÏÃæÕâÒ»¾ä»°´æÔÚÎÊÌâ£¬Èç¹ûÊÇnMaxHeight - nHeightµÄÖµ²»ÊÇÅ¼Êý£¬Ôò±ß½çÀ©Õ¹³öÀ´µÄ½á¹ûÊÇ
    % ±ÈÄ¿±êÖµµÄ¸ß¶È¶àÁËÒ»ÐÐ£¬ËùÒÔÔÚÏÂÃæ°Ñ¶àÓàµÄÐÐÁÐÉ¾³ý
    [nHeight, nWidth,~]= size(image);
    if(nHeight~= nMaxHeightAndWidth)
        image(nHeight,:,:) = [];
    end
    if(nWidth ~= nMaxHeightAndWidth)
        image(:,nWidth,:) = [];
    end
end
