# Supplementary material for: Automatic multiple zebrafish tracking based on improved HOG features
Source: Sci Rep. 2018 Jul 18;8:10884. doi: 10.1038/s41598-018-29185-0 (PMC6052047; doi:10.1038/s41598-018-29185-0)
Supplement: Supplementary file 4 — Dataset 1 [file 41598_2018_29185_MOESM4_ESM.zip › S1/hog_ZebraTracker/ReadMe.txt]

@Copyright Clarify

Copyright ownership belongs to byx.nankai, shall not be used in commercial.  
Otherwise we will have the right to pursue legal responsibilities.

# This file explains the usage of included binary and MATLAB code. Detailed information of each script is listed inside each script.

# The code is applied to MATLAB015b and above. The file Trace.m is the entry to the GUI interface. The format of input video is AVI with high expansibility.
