# Supplementary material for: Automatic multiple zebrafish tracking based on improved HOG features
Source: Sci Rep. 2018 Jul 18;8:10884. doi: 10.1038/s41598-018-29185-0 (PMC6052047; doi:10.1038/s41598-018-29185-0)
Supplement: Supplementary file 4 — Dataset 1 [file 41598_2018_29185_MOESM4_ESM.zip › S1/hog_ZebraTracker/reorganise_start_end.m]

se = zeros(size(fragment,1),2);
fragmentStruct = [fragment{:}]';
se(:,1) = [fragmentStruct(:).t_start];
se(:,2) = [fragmentStruct.t_end];
se = se';
