# Supplementary material for: Automatic multiple zebrafish tracking based on improved HOG features
Source: Sci Rep. 2018 Jul 18;8:10884. doi: 10.1038/s41598-018-29185-0 (PMC6052047; doi:10.1038/s41598-018-29185-0)
Supplement: Supplementary file 4 — Dataset 1 [file 41598_2018_29185_MOESM4_ESM.zip › S1/hog_ZebraTracker/VideoOperate.m]

%% [imgSelectedFishes,nMaxHeight,nMaxWidth] =  VideoOperate(strFileName)
% ±éÀúÕû¸öÍ¼ÏñÐòÁÐ£¬Ñ¡È¡nDirections ¸ö·½ÏòµÄÓãµÄÊýÄ¿¸÷nFramesPerDirection
% Ñ¡È¡µÄ·½·¨ÊÇ£º °ÑÓãµÄ·½Ïò·ÖÎªnDirections¸ö·½Ïò£¬È»ºó´ÓÃ¿¸ö·½ÏòÖÐÑ¡È¡ÖÁ¶ànFramesPerDirection·ùÐÆ
%               ÓÅÏÈÑ¡È¡µÄÌõ¼þÊÇ£º¡ñ×îÐ¡¾ØÐÎµÄÍâ½Ó³¤¿í±È½Ï´ó£¬ÕâÑùÓã²Å»á¾¡¿ÉÄÜµÄÊÇÖ±µÄ£¬Ò²¼´¾¡¿ÉÄÜµØºöÂÔ×ªÍäµÄÇé¿ö
%
% @ Params
%   strFileName         ÊÓÆµÂ·¾¶
% @ Return
%   imgSelectedFishes ËµÃ÷
%     %
%     %%%%%%%%%%%%%%%%%%%%%%%%%%%%%%%%%%%%%%%%%%%%%%%%%%%%%%%%%%%%%%%%%%%%%%%%
%     % fishCroped ÊÇÒ»¸ö¶þÎ¬µÄcellÊý×é£¬´óÐ¡ÎªnDirections¡ÁnFramesPerDirection£¬
%     %     ÆäÖÐµÚÒ»¸öcellÖÐ°üº¬ÒÔÏÂÊý¾Ý
%     %     .index                          % ÔÚÖ®Ç°µÄÍ¼ÏñÐòÁÐÖÐ¶ÔÓ¦µÄÐòºÅ
%     %     .LongToShort                    % ×îÐ¡Íâ½Ó¾ØÐÎµÄ³¤¿í±È
%     %     .data                           
%     %         .imageCroped				% Ö»ÊÇ°üº¬ÓãµÄ×îÐ¡¾ØÐÎÍ¼
%     %         .imageBW 					% Ö»ÊÇ°üº¬ÓãµÄ¶þÖµÍ¼
%     %         .ellipseCoordinateX			% ÍÖÔ²ÄâºÏµÄx×ø±ê
%     %         .ellipseCoordinateY			% ÍÖÔ²ÄâºÏµÄy×ø±ê
%     %         .ellipseLongAxis			% ÍÖÔ²ÄâºÏµÄ³¤Öá
%     %         .ellipseShortAxis			% ÍÖÔ²ÄâºÏµÄ¶ÌÖá
%     %         .ellipseTheta				% ÍÖÔ²ÄâºÏµÄÇã½Ç
%     %         .centerX 					% ÍÖÔ²ÄâºÏµÄÖÐÐÄÎ»ÖÃ£¬x×ø±ê
%     %         .centerY 					% ÍÖÔ²ÄâºÏµÄÖÐÐÄÎ»ÖÃ£¬y×ø±ê
%     %
%     %%%%%%%%%%%%%%%%%%%%%%%%%%%%%%%%%%%%%%%%%%%%%%%%%%%%%%%%%%%%%%%%%%%%%%%%
%   nMaxHeight        ²Ã¼ôµô±³¾°ºó£¬Õû¸öÍ¼ÏñÐòÁÐÖÐ£¬ËùÓÐÍ¼ÏñµÄ×î¸ßµÄÖµ
%   nMaxWidth         ²Ã¼ôµô±³¾°ºó£¬Õû¸öÍ¼ÏñÐòÁÐÖÐ£¬ËùÓÐÍ¼ÏñµÄ×î¿íµÄÖµ

function [imgSelectedFishes,nMaxHeight,nMaxWidth] =  VideoOperate(strFileName,background,grayThreshold,areaThreshold)
    %% %% ´ÓÖ¸¶¨ÊÓÆµÎÄ¼þµÄ¶ÁÈ¡Í¼Ïñ£¬È¡Æ½¾ùÖµ×÷Îª±³¾°
    % Èç¹ûÊÓÆµ³¤¶ÈÎª500Ö¡»òÒÔÉÏ£¬ÔòÈ¡Ç°500Ö¡µÄÆ½¾ùÖµ×÷Îª±³¾°
    % Èç¹ûÊÓÆµ³¤¶ÈÐ¡ÓÚ500·«£¬ÔòÈ¡Õû¸öÊÓÆµµÄÆ½¾ùÖµ×÷Îª±³¾°
    videoFile = VideoReader(strFileName);
    nFramesForBackground = min([videoFile.NumberOfFrames 600]);      % ´Ó£¨500£¬ÊÓÆµ×ÜÖ¡Êý£©Ñ¡È¡½ÏÐ¡ÕßÀ´½¨Á¢±³¾°Í¼Ïñ
%     pos = find(strFileName == '.');
%     len = length(pos);
%     seqName = strFileName(1:(length(strFileName)-4));
%     fileName = strcat(seqName,'/',seqName,'_background.mat');
%     if ~exist('background','var')
%         if exist(fileName,'file')
%             load(fileName);
%         else
%             imgAddPixel = double(read(videoFile,1));                    % ¶ÁÈ¡µÚÒ»Ö¡£¬³õÊ¼»¯imgAddPixel
%             nProcessedFrames = 1;                                       % ÒÑ¾­ÀÛ¼ÓÔÚimgAddPixelÀïµÄÍ¼ÏñÊýÄ¿ÖÃÎª1
% 
%             hWait = waitbar(0,'Calculate Initive Background');
% 
%             for i=2:nFramesForBackground
%                 imgFrame = read(videoFile,i);
%                 if all(~isnan(imgFrame(:)))   % ËùÓÐÊý¾Ý¾ùÓÐÐ§
%                     imgAddPixel = imgAddPixel + double(imgFrame);
%                     nProcessedFrames = nProcessedFrames + 1;
%                 end
%                 waitbar(i/nFramesForBackground,hWait,strcat('Calculate Initive Background (',strcat(int2str(i),strcat('/',strcat(int2str(nFramesForBackground),')')))));
%             end
%             background = uint8(imgAddPixel/nProcessedFrames);
%             clear imgAddPixel;
%             close(hWait);
%             save(fileName,'background');
%         end
%     end
    
    %%%%%%%%%%%%%%%%%%%%%%%%%%%%%%%%%%%%%%%%%%%%%%%%%%%%%%%%%%%%%%%%%%%%
    % ´¦ÀíËùÓÐµÄÍ¼Ïñ
    %%%%%%%%%%%%%%%%%%%%%%%%%%%%%%%%%%%%%%%%%%%%%%%%%%%%%%%%%%%%%%%%%%%%
    %%%%%%%%%%%%%%%%%%%%%%
    % Initialization
    %%%%%%%%%%%%%%%%%%%%%%
%     nFramesToOperate = videoFile.NumberofFrames;
    nFramesToOperate = 1500;
    if videoFile.numberOfFrames < nFramesToOperate
        nFramesToOperate = videoFile.numberOfFrames;
    end
%     fishCroped = cell(1,nFramesToOperate);
    nMaxWidth = 0;
    nMaxHeight = 0;
    nDirections = 36;
    nFramesPerDirection = 5;
%     [nRow, nCol,~] = size(imgFilterBinary);
    nRow = videoFile.Height;
    nCol = videoFile.Width;
    imgSelectedFishes = cell(nDirections,(nFramesPerDirection));
    nSelectedCount = zeros(1,nDirections);
    nIndex = uint8(1);
    
    for i = 1: nDirections
        nSelectedCount(i) =0;
        for j = 1:nFramesPerDirection
            imgSelectedFishes{i,j}.LongToShort = 0;
            imgSelectedFishes{i,j}.index = 0;
            imgSelectedFishes{i,j}.data = {};
        end
    end

    hWaitbar = waitbar(0,'...');
    %%%%%%%%%%%%%%%%%%%%%%
    % Opreate
    %%%%%%%%%%%%%%%%%%%%%%
    
    for i = 1 :nFramesToOperate
        imgFrame = rgb2gray(read(videoFile,i));
        imgFilterBinary = uint8(abs(double(imgFrame)-double(background))) < grayThreshold;
        
        % ×î´óÃæ»ý·¨
        [imgBWLabel,nMaxIndex] = bwlabel(~imgFilterBinary);
        nCount = zeros(1,nMaxIndex);
        for ii = 1:nMaxIndex
            nCount(ii) = sum(find(imgBWLabel == ii));
        end
        [~,nIndex] = max(nCount);
        imgFilterBinary = (imgBWLabel ~= nIndex);
        clear imgBWLabel;
        clear nCount;
        %%%%%%%%%%%%%%%%%%%%%%%%%%%%%%%%%%%%%%%%%%%%%%%%%%%%%%%%%%%%

        imgFrame(imgFilterBinary) = 255;          % °Ñ±³¾°ÖµÉèÎª255
        
        [coorX,coorY,~,~,theta,axisLong,axisShort]=minOuterRect(imgFilterBinary,1);
        fishFiltered.ellipseCoordinateX = coorX;
        fishFiltered.ellipseCoordinateY = coorY;
        fishFiltered.ellipseLongAxis = axisLong;
        fishFiltered.ellipseShortAxis = axisShort;
        fishFiltered.centerX = sum(coorX(1:4,:))/4;
        fishFiltered.centerY = sum(coorY(1:4,:))/4;
        fishFiltered.ellipseTheta = theta;
        
        %% ¼ÆËãÓãÍ·µÄ·½Ïò
         
        if theta < 45 && theta>-45        % ×óÓÒµÄÓã
            nSumLeft = sum(sum(~imgFilterBinary(:,1:floor(fishFiltered.centerX)),1),2);                          % Í³¼ÆµÄÄ¿±êµÄÖµ
            nSumRight = sum(sum(~imgFilterBinary(:,[ceil(fishFiltered.centerX):nCol]),1),2);
            theta = mod(theta+360,360);
            if(nSumLeft > nSumRight)
%                 disp('×ó');
                if theta < 90
                    theta = theta + 180;
                elseif theta > 270
                    theta = theta - 180;
                end
            else
%                 disp('ÓÒ');
                if theta >= 180 && theta < 270
                    theta = theta-180;
                elseif theta < 180 && theta > 90
                    theta = theta +180;
                end
            end
        else % ÉÏÏÂ·½ÏòµÄÓã
            nSumUp = sum(sum(~imgFilterBinary(1:floor(fishFiltered.centerY),:),1),2);
            nSumDown = sum(sum(~imgFilterBinary(ceil(fishFiltered.centerY):nRow,:),1),2);
            theta = mod(theta+360,360);
            if(nSumUp > nSumDown)
%                 disp('ÉÏ');
                if theta > 180
                    theta = theta - 180;
                end
            else
%                 disp('ÏÂ');
                if theta < 180
                    theta = theta + 180;
                end
            end
        end
%         
        fishFiltered.ellipseTheta = theta;
        imgFrame = NonZeroSubImg(imgFrame, 255);  % ²Ã¼ôÍ¼ÏñÖÐµÄÈ«²¿Îª255µÄÐÐÓëÁÐ£¨Õë¶ÔÍ¼Ïñ¶øÑÔ£¬Ò²¾ÍÊÇÈ¥µôÈ«°×µÄÐÐÓëÁÐ?
        imgFilterBinary = NonZeroSubImg(imgFilterBinary,1);
%         
%         Rotate
        imgFrame = imrotate(255-imgFrame,-theta,'bilinear');
        img = NonZeroSubImg(255 - imgFrame,255);
        clear imgFrame;
%         imgFrame = img;
        imgFrame = img(:,floor(size(img,2)/2):size(img,2));

        % Calculate the max border
        [nHeight, nWidth,~] = size(imgFrame);
        if(nMaxHeight<nHeight)
            nMaxHeight = nHeight;
        end
        if(nMaxWidth<nWidth)
            nMaxWidth = nWidth;
        end        
        
        
        fishFiltered.imageCroped = imgFrame;
        fishFiltered.imageBW = imgFilterBinary;
        
       %% °´·½ÏòÉ¸Ñ¡£¬
        nIndex = ceil((theta + 360) /360 * nDirections);
        nIndex = mod(nIndex,nDirections) + 1;
% 
        nCurCount =  nSelectedCount(nIndex)+1;
        if( nCurCount< nFramesPerDirection+1)       % µ±Ç°·½ÏòÒÑ¾­Ñ¡È¡µÄÊýÄ¿ÉÐÎ´´ïµ½nFramesPerDirection£¬Ö±½Ó°Ñ¶ÔÓ¦µÄÍ¼Æ¬·ÅÔÚimgSelectedFishes¶ÔÓ¦½Ç¶ÈµÄºóÃæ
            imgSelectedFishes{nIndex,nCurCount}.LongToShort = axisLong / axisShort;
            imgSelectedFishes{nIndex,nCurCount}.data = fishFiltered;
            imgSelectedFishes{nIndex,nCurCount}.index = i;
            nSelectedCount(nIndex) = nCurCount;
        else                                        % µ±Ç°·½ÏòÒÑ¾­Ñ¡È¡µÄÊýÄ¿ÒÑ¾­ÓÐnFramesPerDirectionÕÅÁË£¬ÔòÌæ»»µôÆäÖÐ³¤¿í±È×îÐ¡µÄÒ»ÕÅÍ¼
            long2short = zeros(1,nFramesPerDirection);
            for k = 1:nFramesPerDirection
                long2short(k) = imgSelectedFishes{nIndex,k}.LongToShort;
            end
            [~,minIndex] = min(long2short);
            imgSelectedFishes{nIndex,minIndex}.LongToShort = axisLong / axisShort;
            imgSelectedFishes{nIndex,minIndex}.data = fishFiltered;
            imgSelectedFishes{nIndex,minIndex}.index = i;
        end

%         waitbar(i/nFramesToOperate,hWaitbar,strcat('Calculating Data(',int2str(i),strcat('/',int2str(nFramesToOperate)),')'));
waitbar(i/nFramesToOperate,hWaitbar,['Calculating Data(',num2str(i),'/',num2str(nFramesToOperate),')']);
    end
    close(hWaitbar);
%     imgSelectedFishes = imgSelectedFishes;
end
